# Supplementary material for: Increased yields and biological potency of knob-into-hole-based soluble MHC class II molecules
Source: Nat Commun. 2019 Oct 29;10:4917. doi: 10.1038/s41467-019-12902-2 (PMC6820532; doi:10.1038/s41467-019-12902-2)
Supplement: Supplementary file 3 — source data [file 41467_2019_12902_MOESM3_ESM.xlsx]

## Sheet: Figure 7B&E
Fig 7 Panel B
pMHC (or anti-CD3e) concentration (ug/mL)	BDC2.5mi(str)(Ara)-PFM-051718			BDC2.5mi-IAg7-K/H-PFM-082218			anti-CD3e
0.1	1.32	0.64	1.83	0.13	0.3	0.25
5	3.47	6.25	5.85	3.53	4.32	3.75
25	6.7	7.04	6.02	6.98	6.64	6.02
50	10.09	5.28	11.85	6.08	7.55	6.64
10							1.38	1.32	0.3
Fig 7 Panel E
pMHC (or anti-CD3e) concentration (ug/mL)	BDC2.5mi-IAg7-K/H-PFM-082218			BDC2.5mi-IAg7-K/H-PFM-102318			anti-CD3e
0.1	0.24	0.28	0.27	0.22	0.29	0.25
5	1.62	1.65	1.56	1.6	1.76	1.62
25	2.86	2.81	2.69	2.67	2.69	2.58
50	3.36	3.29	3.35	3.27	3.02	2.84
10							0.94	0.92	1.15

## Sheet: Figure 7C
Figure 7C
		BDC2.5mi/IAg7-conv-PFM					BDC2.5mi/IAg7-KIH-PFM
	Mouse1	Mouse2	Mouse3	Mouse4		Mouse1	Mouse2	Mouse3	Mouse1
Blood	0.34	0.75	0.83	0.42		0.65	0.42	0.87	0.4
Spl	0.71	1.51	1.18	1.51		1.34	1.15	1.27	1.16
PLN	0.19	0.18	0.23	0.18		0.23	0.24	0.27	0.38
MLN	0.14	0.12	0.11	0.11		0.14	0.11	0.12	0.13
BM	0.72	4.79	1.13	2.97		1.28	2.06	1.49	2.33

## Sheet: Figure 7D
Figure 7D
	IL-10			IFNγ			IL-2			IL-3			IL-4			IL-17			TNFa			GM-CSF
BDC2.5mi/IAg7-KIH-PFM	Tet+	Tet-		Tet+	Tet-		Tet+	Tet-		Tet+	Tet-		Tet+	Tet-		Tet+	Tet-		Tet+	Tet-		Tet+	Tet-
Mouse1	535.72	31.62		218.05	110.46		94.53	356.93		87.21	295.31		25.91	5.3		13.85	1.98		7.57	30.44		17.26	31.49
Mouse2	411.56	32.27		76.4	62.68		25.53	391.79		21.42	262.3		13.39	3.1		3.83	11.91		3.95	35.53		0	33.21
Mouse3	428.86	17.29		79.38	35.34		18.43	353.76		28.25	241.86		15.62	2.44		0.05	2.91		5.66	29.44		5.43	21.25
Mouse4	321.49	18.19		31.99	92.08		17.63	292.19		17.61	158.04		4.64	1.75		0	8.39		2.39	30.63		7.53	23.11
	IL-10			IFNγ			IL-2			IL-3			IL-4			IL-17			TNFa			GM-CSF
BDC2.5mi/IAg7-conv-PFM	Tet+	Tet-		Tet+	Tet-		Tet+	Tet-		Tet+	Tet-		Tet+	Tet-		Tet+	Tet-		Tet+	Tet-		Tet+	Tet-
Mouse1	454.4	25.59		48.4	59.52		57.09	368.22		47.83	192.48		10.92	3.66		1.96	1.37		8.55	30.11		0	16.77
Mouse2	470.39	27.81		25.59	81.57		12.77	272.33		17.11	118.36		4.84	4.23		0	6.47		1.12	20.51		7.03	22.23
Mouse3	409.24	19.88		29.37	55.59		26.6	256.69		21.19	130.84		3.56	2.49		0	2.12		0.84	22.01		0	14.39
Mouse4	358.55	16.12		27.96	45.51		28.31	221.29		27.64	123.17		3.32	1.43		0	8.67		1.12	19.71		0	7.03

## Sheet: Figure 8A-8D
Figure 8
Figure 8A
pMHC [M]	BDC2.5mi(str)(Ara)-PFM-051718			BDC2.5mi-IAg7-K/H-PFM-082218			anti-CD3ε
1.56e-09	1.32	0.64	1.83
7.8125e-08	3.47	6.25	5.85
3.90625e-07	6.7	7.04	6.02
7.8125e-07	10.09	5.28	11.85
1e-09				0.13	0.3	0.25
5e-08				3.53	4.32	3.75
2.5e-07				6.98	6.64	6.02
5e-07				6.08	7.55	6.64
6.666e-08							1.38	1.32	0.3
Figure 8B
Fe concentration (ug/mL)	BDC2.5mi(str)(Ara)-PFM-051718			BDC2.5mi-IAg7-K/H-PFM-082218
0.15	1.32	0.64	1.83
7.503	3.47	6.25	5.85
37.51	6.7	7.04	6.02
75.03	10.09	5.28	11.85
0.1624				0.13	0.3	0.25
8.12				3.53	4.32	3.75
40.59				6.98	6.64	6.02
81.19				6.08	7.55	6.64
Figure 8C
pMHC concentration (M)	BDC2.5mi-IAg7-K/H-PFM-082218			BDC2.5mi-IAg7-K/H-PFM-102318			anti-CD3e
1e-09	0.24	0.28	0.27	0.22	0.29	0.25
5e-08	1.62	1.65	1.56	1.6	1.76	1.62
2.5e-07	2.86	2.81	2.69	2.67	2.69	2.58
5e-07	3.36	3.29	3.35	3.27	3.02	2.84
6.666e-08							0.94	0.92	1.15
Figure 8D
Fe concentration (ug/mL)	BDC2.5mi-IAg7-K/H-PFM-082218			BDC2.5mi-IAg7-K/H-PFM-102318
0.162	0.24	0.28	0.27
8.119	1.62	1.65	1.56
40.59	2.86	2.81	2.69
81.19	3.36	3.29	3.35
0.167				0.22	0.29	0.25
8.38				1.6	1.76	1.62
41.92				2.67	2.69	2.58
83.85				3.27	3.02	2.84

## Sheet: Figure 9 
Figure 9, panel C
dilution factor	non-Cys trapped pMHC (ng/mL)		Cys trapped pMHC (ng/mL)
1	227.1		200
1.33	132.6		150
2	95.4		100
2.67	73.7		75
4	65.7		50
5.3	42.3		37.5
8	26.5		25
10.68	19.4		17.8
Figure 9, panel D
pMHC concentration (ug/mL)	4. IGRP(13-25)DRB1*0301-PFM-072518			5. IGRP(13-25)DRB1*0301-K/H-PFM-082218			6. IGRP(13-25)DRB1*0301-K/H-PFM-082818			7. IGRP(13-25)DRB1*0301-K/H-PFM-083018			anti-CD3ε
0.1	0.3	0.36	0.33	0.29	0.35	0.3	0.24	0.27	0.28	0.37	0.39	0.34
5	1.13	1.18	1.12	0.43	0.45	0.48	0.53	0.63	0.49	0.73	0.7	0.64
25	2.89	2.66	2.83	0.89	0.96	0.99	0.94	0.96	1.02	1.15	1.17	1.16
50	3.48	3.03	3.26	1.45	1.19	1.22	1.26	1.31	1.26	1.59	1.79	1.43
10													0.93	1.03	1.04
Figure 9, panel E
pMHC concentration (ug/mL)	conv CT IGRP(13-25)DRB1*0301-PFM-072518			conv non-CT IGRP(13-25)DRB1*0301-PFM-100318			KIH CT IGRP(13-25)DRB1*0301-K/H-CT-PFM-100118			KIH non-CT IGRP(13-25)DRB1*0301-no Jun-K/H-2ch(Cer)-PFM-091318-20mL			anti-CD3e
0.1	0.44	0.35	0.37	0.48	0.45	0.45	0.44	0.46	0.4	0.39	0.33	0.3
5	1.08	0.86	1.08	0.98	0.81	1.02	1.14	1.31	1.24	0.82	0.71	0.82
25	2.08	1.89	1.63	1.57	1.92	1.83	2.01	1.71	1.55	1.04	1.54
50	2.98	2.61	2.61	2.21	2.23	2.19	2.52	2.35	2.59	1.93	1.83	1.6
10													0.75	0.9	1.35

## Sheet: Figure 8E-8H
Figure 8
Figure 8E
pMHC [M]	IGRP(13-25)DRB1*0301-PFM-072518			IGRP(13-25)DRB1*0301-K/H-PFM-082218			IGRP(13-25)DRB1*0301-K/H-PFM-082818			IGRP(13-25)DRB1*0301-K/H-PFM-083018			anti-CD3e
1.56e-09	0.3	0.36	0.33
7.8125e-08	1.13	1.18	1.12
3.90625e-07	2.89	2.66	2.83
7.8125e-07	3.48	3.03	3.26
1e-09				0.29	0.35	0.3	0.24	0.27	0.28	0.37	0.39	0.34
5e-08				0.43	0.45	0.48	0.53	0.63	0.49	0.73	0.7	0.64
2.5e-07				0.89	0.96	0.99	0.94	0.96	1.02	1.15	1.17	1.16
5e-07				1.45	1.19	1.22	1.26	1.31	1.26	1.59	1.79	1.43
6.666e-08													0.93	1.03	1.04
Figure 8F
Fe (ug/mL)	IGRP(13-25)DRB1*0301-PFM-072518			IGRP(13-25)DRB1*0301-K/H-PFM-082218			IGRP(13-25)DRB1*0301-K/H-PFM-082818			IGRP(13-25)DRB1*0301-K/H-PFM-083018
0.14786	0.3	0.36	0.33
7.432	1.13	1.18	1.12
37.16	2.89	2.66	2.83
74.32	3.48	3.03	3.26
0.129				0.29	0.35	0.3
6.45				0.43	0.45	0.48
32.25				0.89	0.96	0.99
64.5				1.45	1.19	1.22
0.208							0.24	0.27	0.28
10.34							0.53	0.63	0.49
51.72							0.94	0.96	1.02
103.44							1.26	1.31	1.26
0.226										0.37	0.39	0.34
11.31										0.73	0.7	0.64
56.55										1.15	1.17	1.16
113.1										1.59	1.79	1.43
Figure 8G
pMHC [M]	conv CT IGRP(13-25)DRB1*0301-PFM-072518			conv non-CT IGRP(13-25)DRB1*0301-PFM-100318			KIH CT IGRP(13-25)DRB1*0301-K/H-CT-PFM-100118			KIH non-CT IGRP(13-25)DRB1*0301-no Jun-K/H-2ch(Cer)-PFM-091318-20mL			anti-CD3e
1.56e-09	0.81	0.98	1.05	0.71	0.77	0.97
7.8125e-08	1.01	1.23	1.16	0.91	1	0.99
3.90625e-07	1.7	1.37	1.65	1.2	0.83	1.07
7.8125e-07	2.17	2.39	2.46	1.64	1.73	2.03
7.574e-10							0.75	0.88	0.75	0.74	0.85	1.01
3.787e-08							0.96	0.79	0.97	0.76	0.76	0.77
1.89e-07							1.5	1.47	1.48	1.03	1.1	0.8
3.787e-07							1.68	2.01	2.02	1.3	1.02	1.16
6.666e-08													1.17	0.92	0.91
Figure 8H
Fe (ug/mL)	conv CT IGRP(13-25)DRB1*0301-PFM-072518			conv non-CT IGRP(13-25)DRB1*0301-PFM-100318			KIH CT IGRP(13-25)DRB1*0301-K/H-CT-PFM-100118			KIH non-CT IGRP(13-25)DRB1*0301-no Jun-K/H-2ch(Cer)-PFM-091318-20mL
0.148	0.81	0.98	1.05
7.43	1.01	1.23	1.16
37.16	1.7	1.37	1.65
74.32	2.17	2.39	2.46
0.166				0.71	0.77	0.97
8.339				0.91	1	0.99
41.69				1.2	0.83	1.07
83.33				1.64	1.73	2.03
0.1805							0.75	0.88	0.75
9.029							0.96	0.79	0.97
45.14							1.5	1.47	1.48
90.29							1.68	2.01	2.02
0.2325										0.74	0.85	1.01
11.62										0.76	0.76	0.77
58.13										1.03	1.1	0.8
116.26										1.3	1.02	1.16
